# Supplementary material for: Do the regular annual extreme water level changes affect the seasonal appearance of Anabaena in Poyang Lake?
Source: PeerJ. 2019 Apr 12;7:e6608. doi: 10.7717/peerj.6608 (PMC6463853; doi:10.7717/peerj.6608)
Supplement: Supplemental Information 1 — Includes environmental parameters, relative biomass and heterocyst. [file peerj-07-6608-s001.xlsx]

## Sheet: relative biomass
time	sampling stations	Anabaena	Cyanobacteia	phytoplankton
2013.5.13	PY5	0	0.113522	3.08952
	PY9	0.031	0.123628	1.42253
	PY10	0.2325	0.30225	4.29071
	PY15	0.244125	0.368125	1.40011
	DC1	0	0.02263	0.71703
2013.5.20	PY5	0	0.0093	1.95858
	PY9	1.24	1.27255	2.85587
	PY10	0.62	0.69595	3.9122
	PY15	1.58875	1.8817	4.11587
	DC1	0	0.069254	4.81427
2013.5.24	PY15	0.3875	0.39835	2.72103
2013.5.25	PY9	0.3875	0.4371	2.66445
	PY10	0.27125	0.47027	2.73869
	PY15	1.395	1.4415	3.6611
2013.6.3	DC1	0	0.3937	2.43815
	DC2	0.11625	0.125178	0.974578
	PY5	0.3875	0.6293	1.18265
	PY9	0.11625	0.17205	1.4663
	PY10	0.0775	1.28402	3.57104
	PY15	1.1625	1.6678	6.10235
2013.6.8	PY15	0.775	0.78244	2.92919
2013.6.14	PY5	0	0.158038	3.77791
	PY9	0.0775	0.25172	1.18048
	PY10	0.11625	0.83762	2.19232
	PY15	0.03875	0.4712	1.85923
	DC1	0.31	0.483104	8.0812
2013.6.20	PY5	0.775	0.927892	2.88089
	PY9	0.0775	0.339264	2.50461
	PY10	0	0.05456	0.58776
	PY15	0	0.01674	1.12189
2013.6.30	PY5	0	0.19685	0.837
	PY9	0.155	0.5177	2.139
	PY10	0.3875	0.77066	1.95331
	PY15	0	0.01085	0.98611
	DC1	0.11625	0.308512	1.59656
2013.7.9	PY15	0.3875	0.502634	5.27198
2013.7.18	PY5	1.1625	1.24043	2.99813
	PY9	0.3875	1.1811	4.29815
	PY10	0.3875	0.69905	1.4105
	DC	0.155	0.32705	2.4056
2013.7.26	PY5	0	0.123504	1.6766
	PY9	0	0.349308	4.15952
	PY10	0.155	0.7502	2.34825
	PY15	0.2325	0.754602	3.81709
2013.8.2	PY5	0.502	0.85842	2.80618
	PY9	0.3263	0.74296	13.4998
	PY10	0.3765	2.0331	3.41862
	PY15	0	0.10542	2.27004
	DC	1.506	1.83652	5.61658
2013.8.11	PY5	0.62	0.83235	3.0194
	PY9	0.0775	0.264368	3.73761
	PY10	0.8525	2.39735	3.13205
	PY15	0.93	1.1687	2.27509
	DC	16.8175	19.5701	22.3849
2013.8.12	PY15	0.465	4.14923	6.26219
2013.8.18	PY5	0.2325	2.93725	3.2643
	PY9	0.03875	0.2418	1.023
	PY10	1.55	17.515	17.8684
	PY15	0.3875	2.2041	2.7094
	DC	23.7925	29.7228	30.8667
2013.8.28	PY5	0.155	1.8042	2.8892
	PY9	3.1	4.929	6.4883
	PY10	0.3875	0.9858	2.9357
	PY15	0.31	0.8091	3.7045
	DC	0.775	1.6585	6.28215
2013.9.4	PY5
	PY9	0.3875	0.82305	2.07545
	PY10	0.155	0.35371	1.24186
	PY15	0.2325	0.5921	1.2028
	DC1	0.0465	1.19276	3.6833
	DC2	0.11625	1.38415	4.17911
2013.9.12	PY5	0.62	0.94085	1.73445
	PY8	1.24	1.48639	8.52308
	PY9	0.31	0.579204	2.04705
	PY10	0.0775	0.2263	1.58255
	PY15	0.5425	0.7998	1.4725
2013.9.20	PY5	0	0.079112	0.990822
	PY9	0	0.0248	1.1284
	PY10	0.3875	0.480252	2.19703
	PY15	0	0.18228	1.18606
	DC1	0	0.56265	2.34515
	DC2	0	0.11005	2.63965
2013.9.27	PY5	0	0.047244	0.755594
	PY8	0	0.1891	0.40176
	PY9	0	0.036394	0.242544
	PY10
	PY15
2013.10.24	PY5	0.135625	0.325252	1.59811
	PY9	0.06975	0.16275	1.01928
	PY10	0.1395	0.36115	2.46186
	PY15	0	0.0651	0.621085
	DC	0.0775	0.11005	1.7949
	JSH
	PY47
2013.11.7	PY5	0.11625	0.151776	1.24174
	PY8	0	0.3658	2.1483
	PY9	0.1395	0.318308	0.862978
	PY10	0.093	0.21545	1.45266
	PY15	0	0.03565	2.63562
	DC
	JSH
	PY47
2013.11.17	PY5	0.155	0.17825	1.06485
	PY9	0.27125	0.985428	2.31285
	PY10	0	0.18755	1.48397
	PY15	0	0.07595	1.32215
	DC	0	0.013082	1.37507
2013.11.26	PY8
	PY9	0.031	0.148552	2.32041
	PY10	0	0.15655	1.674
	PY15	0.155	0.2697	1.60673
2014.6.9	PY5	0.0438	0.0623712	1.68078
	PY9	0	0.01752	1.07091
	PY10	0	0	2.03341
	PY15	0.3285	0.36354	1.91297
	DC	0.438	0.45552	3.21273
2014.6.29	PY5	0.219	0.66576	3.52371
	PY9	0.219	0.26061	0.80811
	PY10	0	0.03504	2.2119
	PY15	0.16425	0.47961	2.70903
	DC	0	0.31536	1.73667
2014.7.6	PY5	0	0.28032	2.57982
	PY9	0.438	0.438	1.81879
	PY10	0	0.1752	1.32824
	PY15	0.22995	0.47523	1.71915
	DC	0	0.397704	1.44014
2014.7.13	PY5	0	0.44238	0.78183
	PY9	0.1095	0.1533	1.63155
	PY10	0.27375	0.58911	1.41912
	PY15	0	0.10512	1.9053
	DC	0.5475	0.69642	2.65647
2014.7.30	PY5	0.438	0.62196	1.74105
	PY9	0.438	0.51684	2.15321
	PY10	0	1.16946	2.15934
	PY15	0.438	1.11252	4.1829
	DC	0.3285	0.7884	3.91791
2014.8.10	PY5	0.39	0.71448	3.19488
	PY9	0.195	0.27924	1.51788
	PY10	0.39	0.59904	3.23981
	PY15	0.39	0.45552	1.67326
	DC	0.156	0.45864	3.20112
2014.8.24	PY5	0.78	0.86736	3.05604
	PY9	0.234	0.34295	1.66739
	PY10	0.078	0.17784	4.212
	PY15	0.468	0.62531	2.26924
	DC	0.078	0.34969	5.44621
2014.9.2	PY5	0	0.07488	0.74412
	PY9	0.468	0.55848	2.1528
	PY10	0	0.47736	0.805896
	PY15	0	0.1092	0.68484
	DC	0.156	0.19968	5.18544
2014.9.9	PY5	0.234	0.6708	3.12468
	PY9	0.078	0.208291	4.07085
	PY10	0	0.4992	1.40993
	PY15	0	0.48048	1.08264
	DC	0.975	1.16039	3.67168
2014.9.17	PY5	0.078	0.19968	1.86576
	PY9	2.808	3.07632	5.6486
	PY10	0.468	0.76752	2.03112
	PY15	0.039	0.09828	0.73476
	DC	1.092	1.52805	4.72917
2014.9.25	PY5	0	0.04992	0.69108
	PY9	0	0.08112	1.43676
	PY10	0.156	0.324355	1.71276
	PY15	0	0.02184	0.37128
	DC	0.039	0.10452	0.17628
2014.10.23	PY4	0.468	0.894442	3.78075
	PY5	0.234	0.402355	1.8906
	PY9	0.078	0.259584	1.08326
	PY10	0.624	0.76752	2.87976
	PY15	0.312	0.57408	1.82208
2014.10.30	PY5	0.234	0.31824	1.28232
	PY9	0	0.06864	2.07168
	PY10	0.156	0.24336	1.55688
	PY15	0	0.01248	0.97968
	DC	0.468	0.61776	2.74716
2014.11.9	PY5	0.273	0.31356	2.7222
	PY9	0.234	0.38844	2.02956
	PY10	0.468	0.56472	2.30412
	PY15	0	0.10608	1.6848
	DC	0.078	0.19656	2.07948
2014.12.4	PY5	0.78	0.89856	2.32284
	PY9	0	0.10608	2.32752
	PY10	0	0.03432	1.75531
	PY15	0.039	0.227448	1.77029
	DC	0.039	0.119122	3.70587

## Sheet: heterocyst
time	sampling stations		herocyst	Anabaena	BOAP
2013.5.13	PY5	1	0	0	0
	PY9	2	0	0	0
	PY10	3	0	0.2325	0.2325
	PY15	4	0.003875	1.085	0.155
	DC1	5	0	0	0
2013.5.20	PY5	6	0	0	0
	PY9	7	0.003875	2.17	0.155
	PY10	8	0	1.395	0.2325
	PY15	9	0	1.55	0.775
	DC1	10	0	0	0
2013.5.24	PY15	11	0	2.17	0.31
2013.5.25	PY9	12	0	2.5575	0.42625
	PY10	13	0	2.51875	0.19375
	PY15	14	0.089125	4.06875	0.11625
2013.6.3	DC1	15	0	0.0775	0.0775
	DC2	16	0	3.83625	0.34875
	PY5	17	0	0	0
	PY9	18	0	1.395	0.34875
	PY10	19	0	0.3875	0.3875
	PY15	20	0	0.155	0.0775
2013.6.8	PY15	21	0.003875	1.97625	0.65875
2013.6.14	PY5	22	0	0	0
	PY9	23	0	0.465	0.11625
	PY10	24	0	0.93	0.2325
	PY15	25	0	0.6975	0.2325
	DC1	26	0.00775	3.255	0.2325
2013.6.20	PY5	27	0	3.4875	0.58125
	PY9	28	0	0.2325	0.11625
	PY10	29	0	0	0
	PY15	30	0	0	0
2013.6.30	PY5	31	0	0	0
	PY9	32	0	0	0
	PY10	33	0.003875	0.465	0.2325
	PY15	34	0	0	0
	DC1	35	0	1.55	0.3875
2013.7.9	PY15	36	0	2.17	0.27125
2013.7.18	PY5	37	0	1.1625	1.1625
	PY9	38	0	0.3875	0.3875
	PY10	39	0.003875	0.3875	0.3875
	DC	40	0	0.93	0.155
2013.7.26	PY5	41	0	0	0
	PY9	42	0	0	0
	PY10	43	0.00775	0.465	0.155
	PY15	44	0	0.31	0.155
2013.8.2	PY5	45	0	0.155	0.155
	PY9	46	0	0.10075	0.050375
	PY10	47	0	0.11625	0.11625
	PY15	48	0	1.395	0.465
	DC	49	0	7.01375	0.701375
2013.8.11	PY5	50	0.003875	1.7825	0.3565
	PY9	51	0	0.0775	0.0775
	PY10	52	0.003875	79.205	0.353594
	PY15	53	0	8.9125	0.19375
	DC	54	1.74762	105.4	0.2325
2013.8.12	PY15	55	0.445625	89.125	0.3875
2013.8.18	PY5	56	0	105.4	1.84912
	PY9	57	0	1.24	0.31
	PY10	58	0	164.3	0.3875
	PY15	59	0.093	18.755	0.382755
	DC	60	1.69725	338.52	0.386438
2013.8.28	PY5	61	0.003875	0.155	0.155
	PY9	62	0	3.1	0.3875
	PY10	63	0.003875	26.66	0.386377
	PY15	64	0.0155	3.565	0.297083
	DC	65	0.093	9.3	0.3875
2013.9.4	PY5	66	0	0	0
	PY9	67	0	0.3875	0.3875
	PY10	68	0.011625	2.7125	0.301389
	PY15	69	0	0.3875	0.096875
	DC1	70	0.0155	3.3325	0.114914
	DC2	71	0.00775	0.65875	0.13175
2013.9.12	PY5	72	0	0.93	0.2325
	PY8	73	0	1.86	0.206667
	PY9	74	0	1.5965	0.266083
	PY10	75	0	0.0775	0.0775
	PY15	76	0	0.5425	0.27125
2013.9.20	PY5	77	0	0	0
	PY9	78	0	0	0
	PY10	79	0	0.3875	0.3875
	PY15	80	0	0	0
	DC1	81	0	0	0
	DC2	82	0	0	0
2013.9.27	PY5	83	0	0.155	0.155
	PY8	84	0	0.62	0.124
	PY9	85	0	0	0
	PY10	86	0	0	0
	PY15	87	0	0	0
2013.10.24	PY5	88	0	0	0
	PY9	89	0	0.2945	0.0981667
	PY10	90	0.0155	0.78275	0.0978437
	PY15	91	0	0	0
	DC	92	0	0.27125	0.0904167
	JSH	93	0.003875	0.3565	0.17825
	PY47	94	0	0.19375	0.0645833
2013.11.7	PY5	95	0.003875	0.11625	0.11625
	PY8	96	0	4.22375	0.0938611
	PY9	97	0	0	0
	PY10	98	0.003875	0.899	0.128429
	PY15	99	0	0.093	0.093
	DC	100	0	0
	JSH	101	0.00775	0.33325	0.06665
	PY47	102	0	0.2635	0.0878333
2013.11.17	PY5	103	0	0.62	0.206667
	PY9	104	0	0.775	0.155
	PY10	105	0	0	0
	PY15	106	0	0	0
	DC	107	0	0	0
2013.11.26	PY8	108	0	5.7195	0.154581
	PY9	109	0	0.031	0.031
	PY10	110	0	0	0
	PY15	111	0	0.155	0.155
2014.6.9	PY5	112	0	0.031	0.031
	PY9	113	0	0
	PY10	114	0	0
	PY15	115	0	1.395	0.2325
	DC	116	0	1.55	0.31
2014.6.29	PY5	117	0	0.155	0.155
	PY9	118	0	0	0
	PY10	119	0	1.82125	0.260179
	PY15	120	0	0	0
	DC	121	0	0	0
2014.7.6	PY5	122	0	0	0
	PY9	123	0	0.465	0.155
	PY10	124	0	0	0
	PY15	125	0.003875	0.16275	0.081375
	DC	126	0	0	0
2014.7.13	PY5	127	0	0	0
	PY9	128	0	0.58125	0.096875
	PY10	129	0	0.19375	0.096875
	PY15	130	0	0	0
	DC	131	0.003875	0.89125	0.148542
2014.7.30	PY5	132	0	0.31	0.155
	PY9	133	0.515375	9.86575	0.149481
	PY10	134	0	0	0
	PY15	135	0.00775	4.8825	0.287206
	DC	136	0	8.99	0.22475
2014.8.10	PY5	137	0	0.3875	0.19375
	PY9	138	0	0.19375	0.03875
	PY10	139	0.00775	2.8675	0.0868939
	PY15	140	0.0155	3.44875	0.172437
	DC	141	0.003875	2.51875	0.157422
2014.8.24	PY5	142	0.00775	1.24	0.248
	PY9	143	0.00775	0.2325	0.2325
	PY10	144	0.019375	0.3875	0.19375
	PY15	145	0.0155	0.465	0.11625
	DC	146	0.003875	0.155	0.0775
2014.9.2	PY5	147	0	0	0
	PY9	148	0.003875	0.465	0.155
	PY10	149	0	0	0
	PY15	150	0	0	0
	DC	151	0	0.465	0.093
2014.9.9	PY5	152	0.00775	7.3625	0.156649
	PY9	153	0.034875	0.73625	0.0818056
	PY10	154	0	0	0
	PY15	155	0	0	0
	DC	156	0.06975	24.8	0.112727
2014.9.17	PY5	157	0	0.0775	0.0775
	PY9	158	0.058125	7.5175	0.375875
	PY10	159	0.003875	0.93	0.31
	PY15	160	0	0.03875	0.03875
	DC	161	0.0155	3.91375	0.244609
2014.9.25	PY5	162	0	0	0
	PY9	163	0	0	0
	PY10	164	0	0.155	0.155
	PY15	165	0	0
	DC	166	0	0.03875	0.03875
2014.10.23	PY4	167	0.03875	2.0925	0.110132
	PY5	168	0.0155	0.6975	0.0871875
	PY9	169	0.003875	0.2325	0.0775
	PY10	170	0.02325	0.93	0.31
	PY15	171	0.00775	0.31	0.31
2014.10.30	PY5	172	0.003875	0.465	0.2325
	PY9	173	0	0
	PY10	174	0.003875	0.42625	0.08525
	PY15	175	0	0
	DC	176	0.0155	2.2475	0.204318
2014.11.9	PY5	177	0	0.58125	0.19375
	PY9	178	0	0.3875	0.19375
	PY10	179	0.00775	0.5425	0.180833
	PY15	180	0	0
	DC	181	0.003875	0.8525	0.142083
2014.12.4	PY5	182	0.00775	0.775	0.3875
	PY9	183	0	0
	PY10	184	0	0
	PY15	185	0	0.03875	0.03875
	DC	186	0.003875	0.03875	0.03875

## Sheet: parameters
time	sampling stations	TN	TP	COD	SS	NO3-N	NO2-N	NH4-N	PO4-P	SD	WT	pH	COND	PAR	TUR	ORP	WL
2013.5.13	PY5	2.781	0.025	6.44096	7	1.0758	0.0432	0.1627	0.062	0.65	25.27	8.4	103.2	1575	174	402	13.799
	PY9	3.296	0.012	2.26304	9.4	1.2457	0.052	0.1843	0.065	0.6	22.8	8.48	137.6	1894	27.5	396	13.799
	PY10	2.761	0.004	1.67936	8.4	1.0692	0.0428	0.1619	0.067	0.7	24.66	8.47	105.2	1622	15.4	396	13.799
	PY15	3.432	0.004	1.69472		0.9606	0.0372	0.148	0.07	0.6	23.39	8.76	116.9	1061	19.8	397	13.799
	DC1	1.827	0.028	1.77152	23	1.0909	0.0439	0.1646	0.07								13.799
2013.5.20	PY5	3.271	0.018	1.54112	5.8	0.9075	0.0344	0.1413	0.071	0.6	24.37	8.29	101.5	463	15.9	483	15.759
	PY9	2.071	0.037	1.8176	10.8	0.8415	0.031	0.1329	0.082	0.4	23.91	8.34	110	562	33.4	487	15.759
	PY10	2.263	0.009	1.80224	3.4	0.9049	0.0343	0.1409	0.07	0.8	24.3	8.39	99.2	385	14.9	495	15.759
	PY15	0.999	0.014	2.10944	8.6	0.8178	0.0298	0.1299	0.069	0.45	23.81	8.4	113.2	467	36.2	513	15.759
	DC1	2.701	0.021	1.7408	7.6	1.0494	0.0418	0.1593	0.06	0.6	24.37	8.29	101.5	463	15.9	483	15.759
2013.5.24	PY15	2.658	0.036	2.18624	13	1.0352	0.0411	0.1575	0.061	0.5	27.28	8.63	107.1	318	24.5	458	16
2013.5.25	PY9	3.048	0.033	1.69472	11.4	1.1638	0.0477	0.1739	0.075	0.45	26.79	8.19	103.6	199	32.3	435	16.041
	PY10	1.096	0.235	2.03264	5.2	0.8498	0.0314	0.1339	0.07	0.75	27.71	8.13	94.4	27	16.2	464	16.041
	PY15	1.723	0.032	1.61792	12.4	1.0566	0.0422	0.1603	0.079	0.5	27.2	8.27	97.9	10	20.5	393	16.041
2013.6.3	DC1	1.064	0.017	1.80224	8.6	0.8392	0.0309	0.1326	0.061	0.45	25.44	8.49	89.8	433	24.8	486	16.131
	DC2	2.258	0.008	1.664	8.4	1.0157	0.04	0.1551	0.065	0.4	25.82	8.54	103.5	1373	33.2	471	16.131
	PY5	1.599	0.017	1.69472	34	0.9118	0.0347	0.1418	0.068	0.35	26	8.41	92.5	534	80	491	16.131
	PY9	1.284	0.037	1.17248	7.6	1.0263	0.0406	0.1564	0.075	0.45	25.85	8.44	98.7	980	30.3	491	16.131
	PY10	0.044	3.631	1.15712	5.6	1.2051	0.0499	0.1792	0.069	0.65	25.78	8.35	98.1	1561	19	511	16.131
	PY15	2.173	0.018	1.83296	10	1.2331	0.0513	0.1827	0.065	0.65	25.91	8.4	97.1	1362	19.1	487	16.131
2013.6.8	PY15	0.484	0.022	0.4096	20					0.45	26.45	8.32	101.8	160	38.4	514	16.578
2013.6.14	PY5	4.699	0.058	1.69472	21.2	1.0487	0.0418	0.1593	0.079	0.35	26.31	8.73	92.3	1547	33.3	424	16.681
	PY9	0.926	0.094	1.61792	6	0.59	0.0285	0.1268	0.071	0.5	26.26	8.54	111.6	1793	19.6	454	16.681
	PY10	1.509	0.028	1.18784	16.8	0.986	0.0385	0.1513	0.075	0.3	25.69	8.58	101.1	1520	51.6	423	16.681
	PY15	3.259	0.058	1.72544	10.4	0.32	0.021	0.1082	0.059	0.45	25.63	8.63	101.3	1365	25.5	480	16.681
	DC1	1.28	0.06	2.37056	9.2	0.9105	0.0346	0.1417	0.062	0.5	27.08	9.35	81.4	1750	18.5	404	16.681
2013.6.20	PY5	0.356	0.029	2.24768	11.6	0.16	0.0188	0.1029	0.01	0.55	30.75	8.33	83.6	1159	21.3	495	15.987
	PY9	1.061	0.032	1.98656	7.6	0.8382	0.0308	0.1325	0.062	0.6	29.25	8.3	108.8	2.06	418	17.1	15.987
	PY10	0.351	0.041	2.38592	22.2	0.16	0.0187	0.1026	0.02	0.4	30	8.2	86.9	284	49.4	513	15.987
	PY15	0.174	0.025	2.18624	14.6	0.9035	0.0342	0.1408	0.074	0.45	29.87	8.29	93.7	75	31.5	507	15.987
2013.6.30	PY5	0.651	0.042	2.07872	20.4	0.5	0.0238	0.1152	0.03	0.4	27.2	8.09	112.2	1649	99.1	455	16.232
	PY9	2.525	0.065	1.21856	21.2	1.3212	0.0559	0.194	0.07	0.4	27.07	8.42	91.1	1070	58.3	457	16.232
	PY10	0.07	0.034	1.5104	35.2	0.8412	0.031	0.1328	0.071	0.35	27.7	8.34	82	753	71	455	16.232
	PY15	1.851	0.119	1.77152	28	0.07	0.0157	0.07	0.015	0.35	27.54	8.43	93.3	874	45.4	468	16.232
	DC1	2.725	0.034	1.54112	12.2	1.02	0.03	0.21	0.062	0.65	27.72	8.44	79.5	874	21.7	457	16.232
2013.7.9	PY15																16.29
2013.7.18	PY5	1.511	0.013	1.4336	192.353	1.017	0.028	0.211	0.012	0.1	28.71	8.21	88.9	197	59.3	542	16.142
	PY9	1.865	0.043	1.34144	12.8	1.136	0.034	0.134	0.015	0.6	29.4	8.25	137.3	338	41.6	536	16.142
	PY10	3.726	0.069	1.44896	84	0.727	0.024	0.123	0.017	0.3	29.61	8.11	68	624	40	548	16.142
	DC	1.258	0.05	1.8176	87	0.705	0.027	0.131	0.02	0.3	29.4	8.21	70.5	494	40.5	519	16.142
2013.7.26	PY5	4.56	0.056	3.32288	192.353	0.884	0.031	0.159	0.02								15.641
	PY9	1.699	0.049	1.41824	12.8	1.247	0.031	0.11	0.021								15.641
	PY10	1.441	0.049	1.8176	84	0.761	0.036	0.125	0.032								15.641
	PY15	1.698	0.04	1.29536	87	0.827	0.022	0.127	0.02								15.641
2013.8.2	PY5	1.968	0.179	1.3568	65.8	0.965	0.014	0.116	0.019	0.2	31.65	8.35	110.4	562	38.7	514	14.91
	PY9	1.539	0.034	1.41824	21.6	1.234	0.027	0.119	0.01	0.6	31.93	8.47	132.5	992	38.9	508	14.91
	PY10	0.982	0.054	1.78688	42.6	0.874	0.024	0.118	0.011	0.2	32.02	8.48	102.4	298	37.6	463	14.91
	PY15	1.751	0.026	1.5104	37.4	1.102	0.017	0.119	0.025	0.25	31.98	8.39	118	560	38.4	486	14.91
	DC	1.554	0.021	3.36896	20.4	0.706	0.012	0.111	0.02	0.4	31.83	8.24	89	577	39.2	505	14.91
2013.8.11	PY5	2.209	0.032	3.52256	62.2	0.528	0.012	0.113	0.009	0.15	32.42	8.45	125.1	715	39.7	493	14.037
	PY9	1.42	0.029	2.1248	7.2	1.048	0.054	0.123	0.011	0.8	32.55	8.57	153.2	1133	48.9	471	14.037
	PY10	0.948	0.056	2.55488	27.6	1.05	0.035	0.122	0.007	0.35	32.65	8.51	112.9	933	37.9	446	14.037
	PY15	1.184	0.035	2.048	33	0.785	0.037	0.124	0.015		32.56	8.47	132.8	795	31.9	455	14.037
	DC	1.046	0.037	3.2	16.2	0.324	0.018	0.108	0.015	0.4	32.96	8.32	87.6	791	35.3	493	14.037
2013.8.12	PY15																13.895
2013.8.18	PY5	1.744	0.055	3.93728	46.6	0.43	0.031	0.142	0.018	0.15	32.41	8.23	123.3	624	38.7	557	12.935
	PY9	6.61	0.9	2.53952	50	0.587	0.028	0.16	0.025	0.2	32.38	8.25	132.8	710	44.2	550	12.935
	PY10	1.204	0.051	3.38432	20.8	0.864	0.032	0.142	0.019	0.25	32.55	8.29	127.7	1096	41.3	547	12.935
	PY15	6.395	0.02	1.63328	27.6	0.879	0.034	0.124	0.019	0.28	32.26	8.19	133.1	444	39.7	536	12.935
	DC	1.235	0.026	1.21856	24.4	0.523	0.016	0.127	0.009	0.4	33.31	8.73	107.6	1352	40	528	12.935
2013.8.28	PY5	1.567	0.094	1.83296	98.3333	1.266	0.038	0.118	0.029	0.25	29.62	8.71	133.8		35.1	546	11.845
	PY9	1.418	0.086	2.07872	64	1.083	0.171	0.13	0.021	0.15	28.79	8.73	136.6		30.3	546	11.845
	PY10	1.825	0.057	1.21856	42.5714	0.963	0.052	0.146	0.025	0.15	29.56	8.67	157.5		36.1	544	11.845
	PY15	1.774	0.209418	1.49504	19.2	1.205	0.041	0.15	0.024	0.38	29.95	8.54	136.3		36.3	545	11.845
	DC	2.681	0.035	2.90816	203.333	1.367	0.034	0.165	0.012	0.3	29.9	8.79	162.1		46.5	548	11.845
2013.9.4	PY5	1.772	0.106	2.24768	14.8	1.06	0.022	0.138	0.019	0.2	26.66	8.34	154.3	1118	36.1	469	11.529
	PY9	1.313	0.051	1.84832	34	1.438	0.027	0.112	0.018	0.55	28.16	8.6	136.9	1280	37.1	465	11.529
	PY10	1.41	0.034	2.38592	36.8	1.237	0.064	0.116	0.014	0.23	27.09	8.65	145.1	1113	95.9	457	11.529
	PY15	1.78	0.085	2.67776	46	1.098	0.094	0.106	0.015	0.23	27.06	8.6	144.3	810	76.3	471	11.529
	DC1	3.927	0.129	2.38592		1.248	0.082	0.136	0.034	0.18	27.09	8.29	159.9	244	39.5	453	11.529
	DC2	2.19	0.076	1.2032	19	1.409	0.084	0.129	0.023	0.25	27.03	8.73	164.1	230	37.9	507	11.529
2013.9.12	PY5	2.592	0.025	4.54832	65.4	1.65	0.018	0.144	0.015	0.2	27.42	8.27	168.6	284	36.6	459	12.218
	PY8	2.126	0.207112	5.49243	24	1.011	0.07	0.169	0.025	0.33	28.08	9.22	292.8	960	93.3	447	12.218
	PY9	2.619	0.412356	3.32653	1.4	1.355	0.034	0.106	0.022	0.45	26.99	8.51	142	479	38.2	510	12.218
	PY10	2.072	0.021	3.25248	13.8	1.449	0.007	0.11	0.014	0.32	26.9	8.47	148.8	117	56.2	521	12.218
	PY15	2.522	0.223255	3.06736	26.2	0.973	0.017	0.091	0.025	0.28	26.91	8.47	148.6	349	40.8	491	12.218
2013.9.20	PY5	3.029	0.382377	3.06736	33.2	2.169	0.006	0.126	0.022	0.25	28.23	7.99	197.4	1229	33.5	479	12.86
	PY9	2.658	0.017	3.45611	5.6	1.457	0.017	0.125	0.014	0.6	28.29	8.6	150.7	1432	36.6	472	12.86
	PY10	2.898	0.02	4.14106	18.8	1.555	0.028	0.125	0.018	0.4	28.57	8.5	158.6	724	37.9	502	12.86
	PY15	2.643	0.391601	4.3632	25.2	1.594	0.026	0.133	0.017	0.4	28.23	8.47	160.2	793	37.4	4.67	12.86
	DC1	3.665	0.218643	3.80784	26.4	1.726	0.177	0.216	0.032	0.25	29.29	8.07	212	864	36.6	463	12.86
	DC2	3.634	0.022	3.60421	15.8	1.28	0.114	0.204	0.022	0.25	29.51	8.13	212	809	42.3	451	12.86
2013.9.27	PY5	3.265	0.021	3.71528	32.6	1.755	0.016	0.127	0.02								8.666
	PY8	2.621	0.352397	5.02963	38	0.816	0.049	0.213	0.015	0.25	22.14	9.1	242.4	282	38.9	488	8.666
	PY9	2.259	0.140235	3.08587	18.4	1.235	0.039	0.13	0.022	0.35	24.42	8.91	162.2	277	47.8	493	8.666
	PY10	3.176	0.024	3.99296	45.8	1.251	0.031	0.124	0.024	0.2	23.49	8.95	158.4	497	36.3	500	8.666
	PY15	2.037	0.017	3.15992	64.6	1.315	0.02	0.127	0.017	0.15	23.02	8.93	160.3	167	41.9	494	8.666
2013.10.24	PY5	4.957	0.04	3.78933	77.1429	1.692	0.04	0.137	0.018	0.2	19.53	8.79	186	598	38.4	409	8.101
	PY9	2.719	0.142541	3.32653	32	1.761	0.033	0.237	0.031	0.3	19.84	8.92	170.9	728	38.7	450	8.101
	PY10	7.302	0.03	2.99331	38.25	0.925	0.017	0.121	0.019	0.25	19.37	8.89	165.4	600	77.9	457	8.101
	PY15	2.769	0.031	3.32653	49.25	1.301	0.006	0.141	0.011	0.25	19.34	8.8	165.7	937	42.5	456	8.101
	DC	3.585	0.035	3.99296	105	1.034	0.017	0.156	0.014	0.15	20.18	8.56	183.6	466	48.9	406	8.101
	JSH	2.227	0.022	5.21475	33.6	0.471	0.037	0.133	0.008	0.2	19.27	8.87	63	35.8	46.1	495	8.101
	PY47	3.61	0.124092	3.88189	35.6	1.142	0.066	0.199	0.018		18.89	9.19	134.8	495	37.4	446	8.101
2013.11.7	PY5	2.684	0.017	3.06736	38.2	1.433	0.084	0.275	0.012	0.25	19.67	8.91	206.1	678	38.2	447	8.796
	PY8	2.311	0.024	4.34469	63.3333	0.862	0.056	0.159	0.008	0.15	19.05	9.4	495.7	532	58	456	8.796
	PY9	3.532	0.019	3.15992		1.647	0.064	0.155	0.016	0.45	19.72	8.85	176.4	493	43.9	472	8.796
	PY10	3.081	0.012	3.17843	14.2	1.624	0.071	0.155	0.012	0.4	19.28	8.91	179.9	948	51.2	488	8.796
	PY15	2.99	0.018	3.06736	11.8	1.146	0.037	0.186	0.014	0.35	19.13	8.85	180.4	887	39	492	8.796
	DC	2.356	0.016	3.60421	56.4	1.448	0.063	0.36	0.014	0.2	20.14	8.76	221.9	699	37.9	454	8.796
	JSH	1.474	0.035	3.45611	18.2	0.35	0.023	0.134	0.023		20.84	8.07	63.1	47	42.8	464	8.796
	PY47	2.224	0.024	3.65974	22.4	0.99	0.01	0.135	0.01		20.73	8.73	154	1536	50.7	495	8.796
2013.11.17	PY5	3.949	0.179439	3.60421	47.8	1.106	0.042	0.409	0.01	0.2	15.72	8.43	206.9	906	43.7	403	8.365
	PY9	3.77	0.156378	3.4376	9.8	1.918	0.085	0.269	0.021	0.4	16.2	8.42	198.1	846	37.9	415	8.365
	PY10	3.146	0.024	3.27099	25.8	1.264	0.039	0.313	0.02	0.3	15.6	8.47	191.8	1070	41.3	447	8.365
	PY15	2.368	0.114868	2.90075	35.8	1.017	0.023	0.243	0.015	0.3	15.58	8.41	191.5	796	54.3	486	8.365
	DC	2.614	0.067	3.40058	28	1.118	0.032	0.386	0.021	0.15	10.03	8.24	186.8	1199	81.6	382	8.365
2013.11.26	PY8	2.115	0.015	5.10368	59.4	0.699	0.03	0.156	0.009	0.2	14.13	8.93	155.1	134	38.4	388	7.6
	PY9	2.009	0.117174	3.53016	4.6	1.258	0.026	0.167	0.021	0.35	16.36	8.64	157.9	1048	43.6	409	7.6
	PY10	2.752	0.126398	3.5857	14.4	1.47	0.05	0.174	0.023	0.3	15.57	8.67	176.1	1442	45.8	417	7.6
	PY15	2.644	0.110255	3.34504	15.4	1.647	0.047	0.247	0.024	0.35	15.44	8.52	175.8	1148	74.3	430	7.6
2014.6.9	PY5	1.054	0.15	1.8908	7.6	0.881	0.009	0.147	0.098	0.5	27.9	7.16	81.6		35.1	239.4	10.12
	PY9	1.235	0.1	0.361312	11	0.939	0.024	0.115	0.055	0.5	27.1	7.12	107.3		69.55	246.3	10.12
	PY10	1.535	0.15	0.824368	69	0.744	0.015	0.294	0.04	0.4	27.9	7.31	61		53.3	246	10.12
	PY15	1.258	0.182	0.55776	56	0.966	0.025	0.161	0.069	0.3	27.5	7.23	85.2		64.35	251.5	10.12
	DC	0.89	0.058	0.97872	13.5	0.372	0.022	0.069	0.045	0.6	28.1	7.14	37.9		14.3	243.7	10.12
2014.6.29	PY5	1.251	0.145	0.97872	9.2	0.882	0.02	0.134	0.08	0.4	23.1	7.26	85.9			204.3	16.02
	PY9	1.15	0.078	4.14995	22.8	0.85	0.058	0.045	0.049	0.35	24.2	7.63	84			181.4	16.02
	PY10	1.236	0.092	2.22757	5.8	0.491	0.055	0.099	0.048	0.6	23.7	7.75	119.3			208.4	16.02
	PY15	1.356	0.072	2.2416	40.2	1.084	0.02	0.024	0.053	0.6	22.4	7.42	123.4			197.9	16.02
	DC	1.254	0.085	1.31549	13.2	0.581	0.061	0.169	0.046	0.4	23.3	7.65	125.9			193.4	16.02
2014.7.6	PY5	1.251	0.56	1.62419	11.2	0.69	0.017	0.023	0.041	0.45	25.39	6.72			15.06	198.6	16.37
	PY9	1.255	0.12	1.25936	62.8571	0.563	0.024	0.01	0.043	0.4	25.36	6.81			17.18	217.5	16.37
	PY10	1.615	0.084	0.76824	36.8	0.67	0.02	0.004	0.048	0.2	25.41	7.12			36.28	160.3	16.37
	PY15	1.321	0.062	1.28742	31.2	0.965	0.041	0.002	0.05	0.4	25.48	7.07			18.5	159.9	16.37
	DC	1.125	0.075	0.76824	11.4	0.68	0.036	0.039	0.04								16.37
2014.7.13	PY5	1.395	0.12	1.52597	90	0.975	0.039	0.055	0.07	0.15		9.02	91.2			218.8	16.79
	PY9	0.999	0.085	1.31549	47	0.847	0.027	0.004	0.048	0.2		8.65	103.2			202.7	16.79
	PY10	1.452	0.122	1.39968	25	0.652	0.018	0.014	0.852	0.3		7.95	90.9			240.8	16.79
	PY15	1.358	0.111	1.55403	25	0.947	0.034	0.059	0.07	0.3		7.75	102.9			248.9	16.79
	DC	1.55	0.821	1.96096	8.8	1.056	0.025	0.065	0.047	0.7		9.05	93.6			202.8	16.79
2014.7.30	PY5	1.242	0.092	1.52597	88.4	0.864	0.06	0.073	0.06	0.15							17.27
	PY9	1.325	0.053	0.992752	12.4	0.446	0.035	0.002	0.039	0.2							17.27
	PY10	1.251	0.072	1.45581	19.2	0.86	0.054	0.019	0.037	0.3							17.27
	PY15	1.593	0.062	2.03112	49.3333	0.501	0.034	0.019	0.048	0.3							17.27
	DC	2.032	0.058	0.740176	12.8	0.811	0.038	0.004	0.038	0.7							17.27
2014.8.10	PY5	1.25	0.095	1.27339	87.9412	0.698	0.026	0.057	0.048	0.25	30.49	7.58	96	1671	83.6	338	18.26
	PY9	1.24	0.058	1.10501	37.1111	1.072	0.095	0.007	0.053	0.5	29.96	7.75	105.7	2289	15.2	375	18.26
	PY10	1.891	0.065	0.55776	14.8	0.584	0.016	0.018	0.042	0.35	30.21	7.43	96.1	1446	32.4	377	18.26
	PY15	1.621	0.085	0.754208	29.6	0.93	0.097	0.03	0.065	0.25	30.79	7.73	101.4	2155	66.1	356	18.26
	DC	1.02	0.052	0.992752	10.6	0.519	0.021	0.047	0.042	0.55	31.27	7.9	93.9	1919	15.7	333	18.26
2014.8.24	PY5	1.621	0.053	2.46611	32.3333	1.089	0.046	0.006	0.036	0.2	30.41	7.55	100.2	163	88.6	490	16.32
	PY9	1.525	0.095	1.1471	18.4	1.081	0.022	0.116	0.055	0.2	30.35	7.68	108.6	84	40.2	488	16.32
	PY10	1.152	0.082	1.42774	22.8	0.882	0.033	0.025	0.07	0.55	30.46	7.81	80.7	1386	14.1	471	16.32
	PY15	1.862	0.096	1.1892	22.4	1.16	0.038	0.032	0.055	0.25	30.37	7.5	103.1	207	29.5	442	16.32
	DC	0.988	0.093	0.97872	6	0.533	0.02	0.03	0.087	0.65	30.55	7.71	82.3	745	11.8	487	16.32
2014.9.2	PY5	1.231	0.092	1.32952	179	0.698	0.024	0.016	0.043	0.25	28.33	8.15	107.7	30	38.2	412	16.38
	PY9	1.844	0.056	1.75048	38.2	1.178	0.029	0.023	0.061	0.5	28.16	8.08	110.8	23	27.1	351	16.38
	PY10	1.521	0.128	1.96096	74	1.041	0.026	0.015	0.058	0.5	28.09	8.29	106	424	21.5	350	16.38
	PY15	0.999	0.069	2.07322	72.6	0.638	0.019	0.086	0.045	0.4	28.06	8.14	113.9	178	27	452	16.38
	DC	1.044	0.085	1.28742	46.8	0.964	0.065	0.003	0.033	0.7	28.73	8.29	101	294	15.1	371	16.38
2014.9.9	PY5	1.712	0.065	1.61016	41.1429	0.778	0.026	0.011	0.037	0.1	30.87	7.87	103.3	253	115.5	434	16.4
	PY9	1.214	0.078	1.94693	12	1.022	0.027	0.013	0.071	0.3	29.72	8.27	108.1	206	26.7	418	16.4
	PY10	1.355	0.062	1.8908	68.4	0.836	0.013	0.007	0.044	0.3	30.16	8.26	104.5	67	76.6	423	16.4
	PY15	1.455	0.165	1.61016	29.8	1.157	0.015	0.042	0.191	0.25	29.36	7.98	102	1530	30.5	468	16.4
	DC	0.989	0.128	2.38192	9.8	0.418	0.016	0.021	0.062	0.5	30.75	8.25	120.5	103	2.4	392	16.4
2014.9.17	PY5	1.056	0.103	2.39595	111.5	0.705	0.09	0.008	0.062	0.2	32.38	8.92	93.8	403	47.1	387	16.42
	PY9	0.965	0.059	1.66629	10.6	0.527	0.024	0.028	0.049	0.6	31.08	8.87	107.9	194	14.6	422	16.42
	PY10	1.558	0.065	1.55403	48.6667	0.839	0.031	0.41	0.045	0.2	29.79	8.29	97	169	43.6	462	16.42
	PY15	1.251	0.059	1.69435	62.6	0.768	0.006	0.065	0.053	0.25	30.19	7.68	97.4	327	48.4	463	16.42
	DC	1.235	0.075	1.65112	15	0.599	0.043	0.075	0.04	0.55	32.46	9.78	98.8	163	21.6	400	16.42
2014.9.25	PY5	1.512	0.106	2.11448	70.4	1.083	0.004	0.008	0.083	0.15	28.87	8.88	101.6	2465	96.7	443	16.09
	PY9	1.528	0.156	1.28912	33.2	0.963	0.044	0.008	0.1	0.5	28.48	8.24	105.3	2834	31.5	437	16.09
	PY10	1.524	0.078	1.1588	56.6	1.134	0.004	0.012	0.056	0.2	28.34	8.99	102.3	2735	38.2	414	16.09
	PY15	1.562	0.085	1.8828	44.2	0.575	0.003	0.049	0.061	0.15	28.16	9.04	100.4	1563	44.8	454	16.09
	DC	2.56	0.152	1.65112	113.8	0.776	0.004	0.011	0.075	0.4	28.57	9.03	105.9	1746	25.5	435	16.09
2014.10.23	PY4	1.851	0.95	1.27464	35.6667	0.787	0.052	0.234	0.064	0.2	24.98	9.78	103.1	436	45.1	410	16.29
	PY5	1.562	0.098	1.3036	24.8	1.09	0.059	0.423	0.064	0.4	25.24	9.94	108.5	388	35.9	407	16.29
	PY9	2.04	0.123	2.1	36	1.215	0.095	0.437	0.064	0.3	24.59	10.23	101.7	613	45.1	419	16.29
	PY10	1.895	0.189	1.1588	42	1.419	0.114	0.191	0.152	0.25	24.78	10.38	102.5	181	54.6	392	16.29
	PY15	1.222	0.125	1.3036	79	0.698	0.043	0.312	0.09	0.15	25.52	8.22	105.9	112	81	428	16.29
2014.10.30	PY5	1.831	0.125	1.78144	30	1.062	0.023	0.443	0.051	0.2	21.21	8.65	150.3	808	54.1	432	10.27
	PY9	1.215	0.082	1.75248	20.2	1.13	0.065	0.246	0.062	0.5	21.35	8.6	147.8	550	52.1	432	10.27
	PY10	2.054	0.116	1.34704	23.6	1.207	0.065	0.307	0.085	0.5	21.9	8.45	171.3	568	66.6	436	10.27
	PY15	1.892	0.102	1.20224	42.6	1.589	0.063	0.021	0.067	0.3	21.4	8.59	157.3	245	70.5	445	10.27
	DC	1.995	0.062	1.50632	28.75	1.034	0.049	0.546	0.049	0.3	21.31	8.67	154.5	210	82.6	430	10.27
2014.11.9	PY5	1.253	0.112	1.5208	23	0.807	0.032	0.414	0.082	0.35	14.13	8.23	172.6	108	20.4	466	12.89
	PY9	1.562	0.134	1.5932	21.2	1.089	0.064	0.204	0.092	0.55	15.47	8.21	176	506	23	461	12.89
	PY10	2.051	1.124	1.99864	27	1.216	0.064	0.423	0.079	0.35	14.6	8.21	170.3	314	24.3	459	12.89
	PY15	2.082	0.123	1.68008	34.6	1.331	0.057	0.303	0.098	0.3	14.36		169.2	338	23.8	452	11.6
	DC	2.08	0.095	1.9552	62	0.967	0.049	0.753	0.054	0.25	14.12	8.11	196.3	342	62.8	468	11.6
2014.12.4	PY5	2.564	0.156	3.38872	40.2	1.326	0.048	0.911	0.116	0.3	12.21	8.16	183.4	1070	59.7	452	11.6
	PY9	1.952	0.195	1.2312	26.2	1.207	0.069	0.437	0.177	0.5	13.69	8.13	185.4	1120	26.6	432	11.6
	PY10	1.782	0.075	2.1	21	0.908	0.044	0.531	0.059	0.35	12.81	8.13	184.3	1138	30.9	435	11.6
	PY15	1.587	0.089	1.96968	19.8	0.991	0.042	0.51	0.064	0.4	12.83	8.07	184.2	1184	144.5	472	11.6
	DC	2.726	0.118	2.37512	77.6	1.114	0.042	1.325	0.086	0.2	10.97	8.1	209.8	670	67.9	456	11.6
